# Supplementary material for: High Immobilization Efficiency of Basic Protein within Heparin-Immobilized Calcium Phosphate Nanoparticles
Source: Int J Mol Sci. 2022 Sep 29;23(19):11530. doi: 10.3390/ijms231911530 (PMC9569611; doi:10.3390/ijms231911530)
Supplement: Supplementary file 1 [file ijms-23-11530-s001.zip]

Archive with 1 entries (1 files):
- ijms-1931094-supplementary.pdf
